# Supplementary material for: Cerebrospinal Fluid and Serum Biomarker Insights in Aneurysmal Subarachnoid Haemorrhage: Navigating the Brain–Heart Interrelationship for Improved Patient Outcomes
Source: Biomedicines. 2023 Oct 19;11(10):2835. doi: 10.3390/biomedicines11102835 (PMC10604203; doi:10.3390/biomedicines11102835)
Supplement: Supplementary file 1 [file biomedicines-11-02835-s001.zip]

Archive with 1 entries (1 files):
- biomedicines-2632326-supplementary.pdf
